# Supplementary material for: Lysosomal Acid Lipase Activity Is Reduced Both in Cryptogenic Cirrhosis and in Cirrhosis of Known Etiology
Source: PLoS One. 2016 May 24;11(5):e0156113. doi: 10.1371/journal.pone.0156113 (PMC4878774; doi:10.1371/journal.pone.0156113)
Supplement: S1 File — (XLSX) [file pone.0156113.s001.xlsx]

## Sheet: Foglio1
ETIOLOGY	AGE (years)	SEX (F/M,0/1)	CHILD-PUGH (A-C, 1-3)	AST (IU/L)	ALT (IU/L)	TOTAL CHOLESTEROL (mg/dL)	LDL CHOLESTEROL (mg/dL)	HDL CHOLESTEROL (mg/dL)	TRIGLYCERIDES (mg/dL)	PLATELETS (cells/mm3)	WHITE BLOOD CELLS (cells/mm3)	SPLEEN VOLUME (cm2)	VARICES (No/Yes 0/1)	LAL activity (nmol/spot/h)
Control	68	1	Not applicable	10	23	254	106	27	604	355	9.15	Not evalueted	Not evalueted	2.21
Control	51	1	Not applicable	32	44	144	85	51	41	317	3.76	Not evalueted	Not evalueted	1.37
Control	76	1	Not applicable	18	13	128	66	39	117	235	6.15	Not evalueted	Not evalueted	0.42
Control	60	0	Not applicable	8	18	175	103	45	134	264	5.8	Not evalueted	Not evalueted	2.14
Control	50	0	Not applicable	24	35	185	97	78	50	127	4.15	Not evalueted	Not evalueted	0.74
Control	69	0	Not applicable	17	10	217	150	45	109	194	5.99	Not evalueted	Not evalueted	1.08
Control	64	0	Not applicable	12	20	293	206	62	126	305	5.87	Not evalueted	Not evalueted	0.96
Control	52	1	Not applicable	12	23	192	124	56	59	225	5.69	Not evalueted	Not evalueted	0.56
Control	74	0	Not applicable	15	16	200	126	55	94	321	5.69	Not evalueted	Not evalueted	0.37
Control	61	1	Not applicable	14	26	165	82	49	168	190	5.77	Not evalueted	Not evalueted	1.02
Control	54	1	Not applicable	33	39	151	77	60	70	184	4.32	Not evalueted	Not evalueted	0.72
Control	68	0	Not applicable	17	22	201	99	68	168	255	6.02	Not evalueted	Not evalueted	1.18
Control	72	1	Not applicable	29	48	167	113	38	80	174	6.99	Not evalueted	Not evalueted	0.73
Control	68	1	Not applicable	20	33	155	87	50	89	162	4.88	Not evalueted	Not evalueted	0.74
Control	54	0	Not applicable	17	20	222	127	84	56	211	4.79	Not evalueted	Not evalueted	1.02
Control	83	0	Not applicable	12	7	178	105	44	143	222	4.73	Not evalueted	Not evalueted	0.87
Control	53	1	Not applicable	20	29	171	109	37	125	228	5.78	Not evalueted	Not evalueted	0.61
Control	50	1	Not applicable	18	29	177	109	51	85	396	5.72	Not evalueted	Not evalueted	1.8
Control	64	1	Not applicable	16	23	219	132	52	174	167	6.24	Not evalueted	Not evalueted	0.46
Control	71	0	Not applicable	34	33	229	153	53	116	251	6.62	Not evalueted	Not evalueted	0.75
Control	67	0	Not applicable	10	17	167	81	59	134	252	4.38	Not evalueted	Not evalueted	0.84
Control	55	1	Not applicable	18	34	202	146	37	96	168	5.04	Not evalueted	Not evalueted	0.96
Control	51	0	Not applicable	10	25	215	121	76	90	182	6.09	Not evalueted	Not evalueted	0.81
Control	52	1	Not applicable	16	28	210	147	34	145	248	7.83	Not evalueted	Not evalueted	0.69
Control	59	0	Not applicable	14	23	277	152	112	66	279	4.81	Not evalueted	Not evalueted	1.24
Control	65	1	Not applicable	15	22	224	153	52	94	230	5.68	Not evalueted	Not evalueted	0.54
Control	64	0	Not applicable	17	25	172	102	45	123	366	9.34	Not evalueted	Not evalueted	0.8
Control	57	0	Not applicable	18	18	249	157	71	107	283	6.54	Not evalueted	Not evalueted	0.93
Control	58	1	Not applicable	14	20	248	173	40	176	300	7.68	Not evalueted	Not evalueted	1.45
Control	78	0	Not applicable	12	21	157	86	44	133	344	6.01	Not evalueted	Not evalueted	1.28
Control	76	0	Not applicable	N.A.	N.A.	N.A.	N.A.	N.A.	N.A.	289	6.57	Not evalueted	Not evalueted	1.02
Control	55	0	Not applicable	23	24	222	128	73	103	236	3.9	Not evalueted	Not evalueted	0.79
Control	73	1	Not applicable	14	27	195	133	40	112	182	5.97	Not evalueted	Not evalueted	0.54
Control	58	1	Not applicable	34	33	215	152	50	67	185	4.99	Not evalueted	Not evalueted	0.83
Control	63	0	Not applicable	11	25	266	185	50	157	214	7.65	Not evalueted	Not evalueted	1.45
Control	59	1	Not applicable	14	23	249	192	40	84	233	5.46	Not evalueted	Not evalueted	1.31
Control	71	1	Not applicable	15	21	181	119	47	75	245	8.55	Not evalueted	Not evalueted	0.89
Control	75	1	Not applicable	10	7	161	109	42	51	188	6.06	Not evalueted	Not evalueted	1.08
Control	53	0	Not applicable	26	39	196	113	69	70	173	4.27	Not evalueted	Not evalueted	2.03
Control	52	1	Not applicable	14	25	218	153	34	154	151	6.27	Not evalueted	Not evalueted	0.71
Control	74	0	Not applicable	19	20	175	95	51	145	307	8.14	Not evalueted	Not evalueted	1.77
Control	66	1	Not applicable	22	33	194	127	35	161	286	6.79	Not evalueted	Not evalueted	1.96
Control	76	0	Not applicable	14	18	205	103	53	246	203	6.77	Not evalueted	Not evalueted	1.11
Control	77	0	Not applicable	18	28	150	84	40	132	232	4.96	Not evalueted	Not evalueted	1.9
Control	69	1	Not applicable	13	21	199	113	64	108	213	10.72	Not evalueted	Not evalueted	1.06
Control	53	1	Not applicable	42	23	174	111	52	54	329	10.51	Not evalueted	Not evalueted	1.7
Control	74	1	Not applicable	15	27	125	55	45	125	225	5.58	Not evalueted	Not evalueted	1.02
Control	65	1	Not applicable	26	40	170	61	25	421	129	9.34	Not evalueted	Not evalueted	0.9
Control	64	0	Not applicable	13	24	200	112	38	250	212	7.57	Not evalueted	Not evalueted	1.98
Control	61	0	Not applicable	17	27	210	102	89	96	170	3.58	Not evalueted	Not evalueted	0.77
Control	78	0	Not applicable	13	15	181	113	48	98	185	4.7	Not evalueted	Not evalueted	1.09
Control	71	0	Not applicable	14	20	223	153	51	93	234	5.89	Not evalueted	Not evalueted	1.24
Control	66	0	Not applicable	15	27	186	126	44	80	252	7.33	Not evalueted	Not evalueted	1.2
Control	74	0	Not applicable	24	34	211	123	65	115	311	6.91	Not evalueted	Not evalueted	0.79
Control	67	0	Not applicable	14	27	322	235	57	150	336	6.69	Not evalueted	Not evalueted	1.09
Control	69	0	Not applicable	19	21	277	196	57	120	244	N.A.	Not evalueted	Not evalueted	0.94
Control	77	0	Not applicable	9	13	239	155	55	146	284	8.7	Not evalueted	Not evalueted	0.93
Control	79	1	Not applicable	N.A.	24	165	98	47	101	239	5.79	Not evalueted	Not evalueted	1.45
Control	76	0	Not applicable	21	24	240	152	69	94	206	5.48	Not evalueted	Not evalueted	0.82
Control	58	1	Not applicable	22	31	199	122	51	128	191	5.64	Not evalueted	Not evalueted	0.63
Control	73	0	Not applicable	17	18	170	100	33	187	323	10.48	Not evalueted	Not evalueted	1.34
Control	57	1	Not applicable	19	35	216	143	45	139	193	6.64	Not evalueted	Not evalueted	0.66
Control	65	1	Not applicable	16	25	176	104	37	176	269	10.41	Not evalueted	Not evalueted	1.36
Control	70	0	Not applicable	20	25	247	169	55	115	191	5.88	Not evalueted	Not evalueted	0.93
Control	66	0	Not applicable	17	26	247	175	45	135	363	5.93	Not evalueted	Not evalueted	1.22
Control	73	0	Not applicable	11	21	175	93	60	108	215	4.68	Not evalueted	Not evalueted	0.76
Control	77	0	Not applicable	14	17	261	170	67	118	336	10.88	Not evalueted	Not evalueted	1.35
Control	65	0	Not applicable	17	31	213	112	88	67	299	6.9	Not evalueted	Not evalueted	1.28
Control	71	1	Not applicable	11	23	222	156	32	172	447	9.26	Not evalueted	Not evalueted	0.89
Control	55	0	Not applicable	11	23	207	135	58	72	203	8.83	Not evalueted	Not evalueted	0.85
Control	76	1	Not applicable	13	21	258	177	56	123	257	5.28	Not evalueted	Not evalueted	0.8
Control	62	0	Not applicable	10	24	232	159	51	112	207	5.19	Not evalueted	Not evalueted	1.32
Control	61	1	Not applicable	14	31	196	129	41	130	227	6.44	Not evalueted	Not evalueted	0.41
Control	65	1	Not applicable	14	31	247	160	65	111	223	6.4	Not evalueted	Not evalueted	0.88
Control	66	1	Not applicable	20	29	212	138	61	67	251	4.26	Not evalueted	Not evalueted	1.09
Control	60	1	Not applicable	25	54	234	158	48	138	195	6.02	Not evalueted	Not evalueted	0.81
Control	73	0	Not applicable	20	34	193	113	61	97	N.A.	N.A.	Not evalueted	Not evalueted	1.36
Control	76	0	Not applicable	23	28	103	43	39	104	192	6.62	Not evalueted	Not evalueted	0.83
Control	73	0	Not applicable	13	16	217	128	79	51	214	4.32	Not evalueted	Not evalueted	0.46
Control	67	1	Not applicable	24	34	213	111	80	110	368	5.69	Not evalueted	Not evalueted	1.96
Control	67	1	Not applicable	16	32	135	66	45	122	171	7.52	Not evalueted	Not evalueted	1.51
Control	74	1	Not applicable	31	46	173	94	45	172	186	7.82	Not evalueted	Not evalueted	0.96
Control	70	1	Not applicable	11	19	251	155	71	127	180	6.33	Not evalueted	Not evalueted	1.26
Control	74	0	Not applicable	16	22	162	77	35	251	184	7.27	Not evalueted	Not evalueted	1.02
Control	66	0	Not applicable	21	15	221	131	58	162	176	4.45	Not evalueted	Not evalueted	0.74
Control	63	1	Not applicable	27	35	187	118	41	138	223	6.38	Not evalueted	Not evalueted	1.14
Control	58	1	Not applicable	14	30	186	122	45	93	255	7.19	Not evalueted	Not evalueted	0.69
Control	79	0	Not applicable	23	13	195	120	50	127	252	7.07	Not evalueted	Not evalueted	1.12
Control	55	0	Not applicable	29	18	249	173	53	117	299	7.63	Not evalueted	Not evalueted	1
Control	67	1	Not applicable	14	19	148	79	34	175	169	6.95	Not evalueted	Not evalueted	0.64
Control	71	1	Not applicable	25	28	199	124	53	108	218	8.03	Not evalueted	Not evalueted	0.72
Control	75	1	Not applicable	25	23	362	282	41	197	265	5.02	Not evalueted	Not evalueted	0.64
Control	63	1	Not applicable	20	45	176	126	36	68	221	5.74	Not evalueted	Not evalueted	1.16
Control	70	0	Not applicable	32	42	218	121	87	48	223	5.22	Not evalueted	Not evalueted	0.85
Control	62	1	Not applicable	21	26	188	126	49	64	223	5.72	Not evalueted	Not evalueted	1.08
Control	77	1	Not applicable	19	22	121	53	26	212	162	9.14	Not evalueted	Not evalueted	0.72
Control	60	0	Not applicable	26	42	245	180	42	117	206	5.34	Not evalueted	Not evalueted	0.67
Cryptogenic cirrhosis	63	0	1	N.A.	40	115	59	37	96	116	4.4	57	0	0.5
Cryptogenic cirrhosis	70	0	1	24	18	119	50	35	169	162	6.3	53	0	1.32
Cryptogenic cirrhosis	60	1	2	34	35	150	93	45	60	50	7.1	70	1	0.45
Cryptogenic cirrhosis	75	1	1	39	31	170	84	27	293	208	5.81	72	0	0.62
Cryptogenic cirrhosis	70	0	1	19	33	172	102	36	171	91	3.7	28	0	0.57
Cryptogenic cirrhosis	55	1	1	N.A.	78	128	64	48	82	105	N.A.	55	0	0.18
Cryptogenic cirrhosis	78	0	2	33	20	175	77	70	140	84	4.6	46	0	0.3
Cryptogenic cirrhosis	68	1	1	21	31	124	73	33	92	164	7.02	50	1	0.43
Cryptogenic cirrhosis	70	1	1	22	22	145	71	58	79	100	4.98	80	1	0.62
Cryptogenic cirrhosis	67	1	1	51	56	117	51	29	187	143	6.29	59	0	0.65
Cryptogenic cirrhosis	73	0	2	15	22	166	66	86	72	107	5.5	70	1	1.11
Cryptogenic cirrhosis	71	0	N.A.	39	64	127	35	77	76	51	2.53	46	0	0.52
Cryptogenic cirrhosis	80	1	N.A.	23	25	113	45	36	162	234	5	N.A.	0	0.65
Cryptogenic cirrhosis	76	1	N.A.	91	108	133	66	58	46	59	6.85	16	N.A.	0.34
Cryptogenic cirrhosis	72	0	2	34	27	188	95	80	63	125	2.74	64	0	1.29
Cryptogenic cirrhosis	63	0	1	53	64	145	80	38	137	101	3.8	0	0	0.28
Cryptogenic cirrhosis	66	0	1	33	43	125	62	38	124	122	6.08	93	0	0.76
Cryptogenic cirrhosis	74	1	1	28	44	152	78	33	204	159	3.84	34	0	0.66
Cryptogenic cirrhosis	64	1	1	28	37	118	50	36	159	155	5.35	56	0	0.73
Cryptogenic cirrhosis	69	1	2	39	27	104	50	22	159	130	7.17	80	1	1.39
Cryptogenic cirrhosis	68	0	1	50	45	163	97	45	106	211	5.8	N.A.	0	0.33
Cryptogenic cirrhosis	95	0	1	41	52	241	164	43	171	139	4.93	20	1	0.48
Cryptogenic cirrhosis	61	1	3	43	48	175	115	25	174	60	5.09	97	N.A.	0.5
Cryptogenic cirrhosis	38	1	1	23	30	217	159	34	120	148	5.9	68	0	0.62
Cryptogenic cirrhosis	74	1	1	22	29	137	71	39	134	73	4.36	82	1	0.44
Cryptogenic cirrhosis	71	0	N.A.	39	57	169	83	32	269	176	4.84	50	N.A.	0.95
Cryptogenic cirrhosis	70	0	1	62	85	155	88	46	104	76	4.36	60	0	0.86
Cryptogenic cirrhosis	58	0	1	32	47	112	32	32	239	136	5.2	76	1	0.69
Cryptogenic cirrhosis	60	0	3	61	29	150	105	21	122	78	4.21	76	0	0.5
Cryptogenic cirrhosis	70	1	1	42	64	138	62	33	213	181	3.5	76	0	0.33
Cryptogenic cirrhosis	72	1	3	42	41	142	90	31	105	110	4.51	N.A.	1	0.35
Cryptogenic cirrhosis	87	0	2	40	25	153	92	35	131	29	3.23	89	1	0.57
Cryptogenic cirrhosis	70	1	3	40	34	72	18	35	96	56	4.59	122	1	0.44
Cryptogenic cirrhosis	60	1	1	45	77	239	131	67	205	116	6.6	59	0	0.65
Cryptogenic cirrhosis	51	0	1	40	53	190	115	55	98	173	7.29	39	1	0.76
Cryptogenic cirrhosis	58	1	1	64	75	172	83	28	303	87	3.34	61	1	0.88
Cryptogenic cirrhosis	77	0	2	65	6	125	68	41	79	125	5.55	50	1	0.6
Cryptogenic cirrhosis	58	1	1	45	53	148	72	35	203	48	4.22	144	1	0.4
Cryptogenic cirrhosis	66	1	2	27	37	105	37	38	150	155	8.13	40	0	1.06
Cryptogenic cirrhosis	63	1	N.A.	N.A.	62	109	57	33	94	67	4.76	103	1	0.84
Cryptogenic cirrhosis	66	1	1	58	47	120	72	25	115	101	3.14	90	1	0.52
Cryptogenic cirrhosis	62	1	1	56	56	173	100	53	101	80	3.78	142	1	0.4
Cryptogenic cirrhosis	65	1	1	44	42	168	96	38	168	34	4.03	75	0	0.94
Cryptogenic cirrhosis	76	1	N.A.	23	16	151	78	26	235	151	5.8	45	N.A.	0.88
Cryptogenic cirrhosis	65	0	3	N.A.	23	113	54	14	227	96	2.74	105	1	1.08
Cryptogenic cirrhosis	86	1	2	N.A.	12	83	37	26	100	105	4.63	102	0	0.45
Cryptogenic cirrhosis	66	0	1	45	38	151	93	40	88	120	5.81	54	0	0.98
Cryptogenic cirrhosis	72	1	1	40	34	127	25	19	415	61	3.79	91	1	0.86
Cryptogenic cirrhosis	41	1	2	42	64	215	148	41	130	89	2.68	110	1	0.48
Cryptogenic cirrhosis	76	0	1	20	23	156	67	50	194	101	5.16	58	1	0.15
Cryptogenic cirrhosis	74	0	2	15	19	89	36	32	105	42	1.76	183	1	0.22
Cryptogenic cirrhosis	77	0	1	33	42	196	120	40	181	216	8.01	N.A.	N.A.	0.78
Cryptogenic cirrhosis	61	0	2	61	50	N.A.	N.A.	N.A.	N.A.	50	2.69	100	0	0.4
Cryptogenic cirrhosis	65	1	2	12	23	74	45	16	63	86	2.51	111	1	0.81
Cryptogenic cirrhosis	65	1	2	38	16	92	41	36	77	48	2.2	122	1	0.43
Cryptogenic cirrhosis	70	0	1	16	17	N.A.	N.A.	N.A.	N.A.	201	5.4	34	0	0.91
Cryptogenic cirrhosis	70	0	N.A.	71	59	147	77	42	140	165	5.03	N.A.	N.A.	0.66
Cryptogenic cirrhosis	84	0	1	11	16	84	16	60	39	202	6.57	22	0	0.8
Cryptogenic cirrhosis	69	0	2	46	42	137	61	50	128	75	2.98	82	0	0.53
Cryptogenic cirrhosis	75	1	2	59	60	147	82	37	140	100	5.89	15	0	0.86
Cryptogenic cirrhosis	78	0	1	29	38	126	44	53	144	208	7.88	48	0	1.09
Cryptogenic cirrhosis	57	0	1	30	32	155	84	33	190	76	2.7	148	1	0.48
Cryptogenic cirrhosis	54	0	3	77	36	114	60	29	123	131	6.35	79	1	0.79
Cirrhosis of known etiology	74	1	1	23	21	131	61	51	96	134	5.77	38	0	0.33
Cirrhosis of known etiology	65	1	1	27	32	208	125	52	156	156	5.12	38	0	0.98
Cirrhosis of known etiology	51	1	1	56	43	126	126	N.A.	N.A.	105	6.33	41	1	0.29
Cirrhosis of known etiology	54	0	1	N.A.	N.A.	156	115	10	156	138	4.93	146	0	0.52
Cirrhosis of known etiology	70	1	1	22	32	124	42	29	264	115	4.77	45	0	0.8
Cirrhosis of known etiology	59	1	1	67	78	178	84	63	156	64	3.31	50	0	0.48
Cirrhosis of known etiology	74	1	2	36	19	110	70	24	81	61	6.03	49	1	0.98
Cirrhosis of known etiology	59	0	1	15	18	122	60	40	109	155	6.1	61	0	0.69
Cirrhosis of known etiology	52	1	1	69	130	177	89	70	88	229	9.97	41	0	1.08
Cirrhosis of known etiology	47	0	1	98	133	183	94	58	157	149	4.31	45	0	0.45
Cirrhosis of known etiology	65	1	3	58	19	N.A.	N.A.	13	42	105	5.01	65	1	0.37
Cirrhosis of known etiology	77	1	2	N.A.	188	133	54	63	78	51	6.19	97	1	0.6
Cirrhosis of known etiology	61	1	2	24	15	146	87	26	164	196	6.14	50	N.A.	0.68
Cirrhosis of known etiology	78	0	2	52	N.A.	51	15	21	73	44	3.02	76	0	0.46
Cirrhosis of known etiology	69	1	2	26	12	119	55	49	73	123	3.41	95	0	0.33
Cirrhosis of known etiology	72	0	N.A.	26	16	60	23	23	70	34	3.77	76	1	0.35
Cirrhosis of known etiology	77	1	2	44	27	99	38	47	70	50	3	99	1	0.43
Cirrhosis of known etiology	66	1	1	98	54	165	92	51	112	109	5	59	0	0.51
Cirrhosis of known etiology	69	0	2	62	37	126	63	53	48	56	5.04	67	1	0.23
Cirrhosis of known etiology	79	0	2	94	77	128	45	67	78	130	24.8	67	0	1.37
Cirrhosis of known etiology	71	0	1	18	16	154	74	63	83	46	1.76	146	1	0.4
Cirrhosis of known etiology	53	1	N.A.	16	20	223	161	42	102	250	8.9	N.A.	N.A.	1.28
Cirrhosis of known etiology	55	1	2	94	35	202	143	21	192	98	5.87	66	1	0.45
Cirrhosis of known etiology	63	0	1	13	12	177	100	57	98	228	6.08	67	0	0.79
Cirrhosis of known etiology	57	1	1	22	20	112	48	47	83	71	5.34	122	0	0.74
Cirrhosis of known etiology	75	1	N.A.	16	18	184	105	60	94	155	8.77	47	0	0.68
Cirrhosis of known etiology	81	0	3	53	18	126	67	21	192	57	5.66	52	0	0.29
Cirrhosis of known etiology	80	0	1	26	16	103	50	37	78	246	5.25	15	1	0.81
Cirrhosis of known etiology	60	0	1	15	16	177	93	65	95	180	4.74	45	0	0.35
Cirrhosis of known etiology	86	1	2	N.A.	127	135	68	46	105	109	8.85	29	1	0.67
Cirrhosis of known etiology	72	0	1	58	47	225	159	27	194	328	8.2	42	0	0.98
Cirrhosis of known etiology	78	1	2	32	8	93	53	30	51	99	9.65	69	0	0.73
Cirrhosis of known etiology	51	0	1	17	29	125	46	54	126	52	3.82	84	0	0.35
Cirrhosis of known etiology	68	1	2	52	29	143	82	45	80	156	6.22	51	1	1.03
Cirrhosis of known etiology	80	1	1	150	107	123	58	50	77	144	5.11	45	0	0.78
Cirrhosis of known etiology	63	1	2	31	20	94	48	35	53	51	2.95	105	0	0.48
Cirrhosis of known etiology	69	0	3	54	31	149	88	45	82	31	6.04	50	1	0.43
Cirrhosis of known etiology	72	1	2	71	96	135	88	30	87	218	7.9	54	1	1.11
Cirrhosis of known etiology	58	1	2	31	28	180	105	49	130	59	4	66	1	0.45
Cirrhosis of known etiology	63	1	N.A.	19	32	N.A.	N.A.	N.A.	N.A.	92	6.05	68	1	0.7
Cirrhosis of known etiology	66	1	1	111	64	221	134	67	102	121	7.9	32	1	0.93
Cirrhosis of known etiology	67	1	1	53	33	112	59	35	89	156	5.95	31	0	0.55
Cirrhosis of known etiology	72	0	N.A.	24	29	211	148	38	125	138	8	N.A.	0	0.89
Cirrhosis of known etiology	68	1	1	19	20	143	73	27	216	138	5.52	67	1	0.48
Cirrhosis of known etiology	85	1	2	46	35	178	118	34	130	111	7.14	55	1	1.15
Cirrhosis of known etiology	72	1	2	31	13	115	57	45	64	175	7.18	58	0	1.76
Cirrhosis of known etiology	51	1	N.A.	125	169	92	38	32	109	113	2.36	71	4	0.55
Cirrhosis of known etiology	76	0	1	109	57	124	56	45	114	121	8.16	90	0	0.46
Cirrhosis of known etiology	58	0	1	13	22	193	111	68	70	189	4.45	45	0	0.73
Cirrhosis of known etiology	74	0	1	31	34	166	90	59	85	125	3.27	68	0	0.46
Cirrhosis of known etiology	52	1	1	52	131	156	97	27	158	118	4.53	52	0	0.41
Cirrhosis of known etiology	74	0	2	46	52	194	104	77	67	54	2.05	110	0	0.38
Cirrhosis of known etiology	50	1	1	55	128	134	80	37	84	128	6.51	N.A.	0	0.98
Cirrhosis of known etiology	83	1	1	27	51	169	111	30	138	84	6	46	0	0.48
Cirrhosis of known etiology	65	0	1	36	48	183	101	63	95	208	3.67	52	0	0.48
Cirrhosis of known etiology	64	0	1	37	31	197	115	63	94	50	2.99	63	1	0.39
Cirrhosis of known etiology	52	1	1	15	32	183	116	33	171	165	6.54	52	0	0.77
Cirrhosis of known etiology	41	0	2	N.A.	34	158	79	59	101	119	3.4	61	0	0.25
Cirrhosis of known etiology	81	1	2	31	34	159	61	88	49	68	4.1	85	1	0.67
Cirrhosis of known etiology	74	1	2	26	22	118	47	51	102	79	3.33	81	1	0.55
Cirrhosis of known etiology	55	1	1	30	28	131	65	49	85	25	3.3	115	1	0.54
Cirrhosis of known etiology	55	1	2	25	21	108	62	35	57	29	3.23	20	1	0.51
Cirrhosis of known etiology	61	0	1	24	20	271	118	136	85	327	6.42	N.A.	0	0.98
Cirrhosis of known etiology	50	1	1	20	19	183	120	37	129	125	9.67	39	0	0.86
Cirrhosis of known etiology	68	0	2	21	13	194	86	95	66	123	10.32	44	0	0.48
Cirrhosis of known etiology	47	0	2	30	23	174	112	46	80	131	9.4	38	0	0.86
Cirrhosis of known etiology	67	0	2	N.A.	38	113	72	28	64	72	3.2	104	1	0.33
Cirrhosis of known etiology	77	1	2	66	52	199	138	32	143	82	4.96	48	1	0.54
Cirrhosis of known etiology	53	1	1	13	15	223	156	34	166	125	6.72	37	1	0.45
Cirrhosis of known etiology	71	1	1	16	17	200	124	62	72	179	6.81	15	0	0.56
Cirrhosis of known etiology	73	1	1	151	249	203	122	43	192	152	6.14	43	N.A.	0.55
Cirrhosis of known etiology	80	0	3	58	38	119	64	28	137	123	3.61	91	1	0.74
Cirrhosis of known etiology	58	1	2	17	16	112	70	30	61	60	2.03	137	1	0.42
Cirrhosis of known etiology	68	0	2	24	28	78	29	37	59	65	2.6	15.5	1	0.41
Cirrhosis of known etiology	65	0	1	22	16	194	118	61	77	90	5.88	42	1	0.49
Cirrhosis of known etiology	57	1	1	76	101	142	63	66	67	77	3.89	110	1	0.48
Cirrhosis of known etiology	64	0	1	24	21	168	102	39	134	49	4.44	95	0	0.52
Cirrhosis of known etiology	75	1	1	88	58	144	81	34	143	54	N.A.	63	0	0.35
Cirrhosis of known etiology	68	1	1	15	21	187	117	42	138	311	8.19	48	0	1.99
Cirrhosis of known etiology	66	1	2	22	N.A.	118	67	35	82	46	2.69	103	1	0.33
Cirrhosis of known etiology	55	0	3	52	25	207	128	60	94	47	3.98	67	1	0.33
Cirrhosis of known etiology	53	0	1	16	16	198	126	47	127	301	8.82	17	0	1.34
Cirrhosis of known etiology	41	1	1	90	99	166	90	58	90	156	8.37	45	1	0.35
Cirrhosis of known etiology	56	1	2	33	14	141	75	49	84	110	5.87	81	0	0.76
Cirrhosis of known etiology	76	0	1	24	26	190	96	72	108	264	7.89	N.A.	0	0.59
Cirrhosis of known etiology	57	1	2	97	50	105	47	38	102	47	4.53	84	0	0.59
Cirrhosis of known etiology	67	0	1	31	40	145	87	33	126	52	2.7	145	1	0.36
Cirrhosis of known etiology	63	1	1	36	28	146	76	57	63	92	3.67	76	0	1.24
